# Supplementary material for: Depth Image–Based Deep Learning of Grasp Planning for Textureless Planar-Faced Objects in Vision-Guided Robotic Bin-Picking
Source: Sensors (Basel). 2020 Jan 28;20(3):706. doi: 10.3390/s20030706 (PMC7038393; doi:10.3390/s20030706)
Supplement: Supplementary file 1 [file sensors-20-00706-s001.zip]

Archive with 1 entries (1 files):
- sensors-687396-supplementary-2.mp4
